# Supplementary material for: Covariate balance in a Bayesian propensity score analysis of beta blocker therapy in heart failure patients
Source: Epidemiol Perspect Innov. 2009 Sep 10;6:5. doi: 10.1186/1742-5573-6-5 (PMC2758880; doi:10.1186/1742-5573-6-5)
Supplement: Additional file 1 — Code for fitting Bayesian propensity analysis to a toy synthetic dataset. Computer code for implementing BPSA in the software package R. [file 1742-5573-6-5-S1.R]

#####  Data
## y is a n x 1 vector of dichotomous zero-one outcome variables
## x is a n x 1 vector of dichotomous zero-one treatment variables
## c is a n x p design matrix of measured confounders
## 
#####  Models and notation:
## logit(y) = cbind(1,x,g) %*% beta
## logit(x) = c %*% gamm
##
## beta is a p+2 vector of parameter that governs the relationship between (x,g) and y
## gamm is a p+1 vector of parameter that governs the relationship between c and x
## 
##### In the MCMC iterations:
## ".cur" refers to "current", as in current iteration of MCMC chain
## ".cnd" refers to "candidate", as in candidate parameter for Metropolis updating
## For example; beta.cur is the value of beta at the current iteration of the MCMC chain
########################################################################################
########################################################################################

nrep <- 100000 ## Number of MCMC iterations (requires about 5 minutes of computing)
nburn <- 200 ## Number of burn-in iterations

## A toy dataset
c <- matrix(rnorm(4*1000), ncol=4)
x <- rbinom(1000, 1, 1/(1 + exp(-(cbind(1,c) %*% c(0.2,-0.2,0.2,-0.2,0.2)))))
y <- rbinom(1000, 1, 1/(1 + exp(-(cbind(1,x,c) %*% c(-0.2,0.2,-0.2,0.2,-0.2,0.2)))))

n <- 1000; ## Sample size of dataset
p <- 4 ## Number of covariates
k <- 5 ## Number of propensity score subclasses

## Compute knots that define five quintiles of the estimated propensity scores
tmp <- cbind(1,c) %*% coef(glm(x ~ c, family=binomial))
ct.pts <- quantile(tmp, probs=c(0.2, 0.4, 0.6, 0.8))

## Initialize MCMC chain

beta.cur <- beta.cnd <- rep(0,k+1) 
gamm.cur <- gamm.cnd <- rep(0,p+1)

## Initialize propensity scores
z.cur <- cbind(1,c) %*% coef(glm(x ~ c, family=binomial))

## Storage for MCMC chains

res.beta <- matrix(0,nrep,k+1) 
res.gamm <- matrix(0,nrep, p+1) 

## Begin MCMC iterations

for (mnlp in (-nburn):nrep){
  if ((mnlp %% 100)==0) {print(mnlp)}

  ### update gamm

      gamm.cnd <- gamm.cur + rnorm(p+1, mean=0, sd=0.05)

      z.cnd <- cbind(1,c) %*% gamm.cnd
      g.cnd <- matrix(0, ncol=k-1, nrow=n)
      g.cnd[cbind(ct.pts[1]<z.cnd & z.cnd<=ct.pts[2], ct.pts[2]<z.cnd & 
            z.cnd<=ct.pts[3], ct.pts[3]<z.cnd & z.cnd<=ct.pts[4], ct.pts[4]<z.cnd & z.cnd<=1.0)] <- 1

      tmp <- cbind(1, x, g.cnd) %*% beta.cur
      tmp2 <- cbind(1, c) %*% gamm.cnd

      log.num <- sum(y*tmp - log(1 + exp(tmp))) +
        sum(x*tmp2 - log(1 + exp(tmp2)))

      z.cur <- cbind(1,c) %*% gamm.cur
      g.cur <- matrix(0, ncol=k-1, nrow=n)
      g.cur[cbind(ct.pts[1]<z.cur & z.cur<=ct.pts[2], ct.pts[2]<z.cur & 
           z.cur<=ct.pts[3], ct.pts[3]<z.cur & z.cur<=ct.pts[4], ct.pts[4]<z.cur & z.cur<=1.0)] <- 1

      tmp <- cbind(1, x, g.cur) %*% beta.cur
      tmp2 <- cbind(1, c) %*% gamm.cur

      log.acc <- log.num -
        (sum(y*tmp - log(1 + exp(tmp))) +
         sum(x*tmp2 - log(1 + exp(tmp2))))

      if (log(runif(1)) < log.acc) {gamm.cur <- gamm.cnd; g.cur <- g.cnd}


  ### update beta

      beta.cnd <- beta.cur +  rnorm(k+1, mean=0, sd=0.05)

      tmp <- cbind(1, x, g.cur) %*% beta.cnd
      log.num <- sum(y*tmp - log(1 + exp(tmp))) 

      tmp <- cbind(1, x, g.cur) %*% beta.cur
      log.acc <- log.num -
        (sum(y*tmp - log(1 + exp(tmp))))

      if (log(runif(1)) < log.acc) {beta.cur <- beta.cnd}

     
  if (mnlp > 0){
    res.beta[mnlp,] <- beta.cur
    res.gamm[mnlp,] <- gamm.cur
    }
}

### return MCMC sample
analysis.results <- list(beta=res.beta, gamm=res.gamm)

### Make a plot of the mixing of the MCMC chains:

pdf("beta.pdf")
par(mfrow=c(3,2))
for (i in 1:dim(res.beta)[2]){ 
   plot(1:nrep, res.beta[, i], type="l",xlab='Iteration',ylab='');
}
dev.off()
 
pdf("gamm.pdf")
par(mfrow=c(3,2))
for (i in 1:dim(res.gamm)[2]){ 
   plot(1:nrep, res.beta[, i], type="l",xlab='Iteration',ylab='');
}
dev.off()
